# Supplementary material for: JN.1-adapted vaccination is associated with readjustment of ancestral memory B cells toward neutralization within the JN.1 antigenic space
Source: Nat Commun. 2026 Jul 24;17:7266. doi: 10.1038/s41467-026-76035-z (PMC13400639; doi:10.1038/s41467-026-76035-z)
Supplement: Supplementary file 3 — Supplementary Data 1 [file 41467_2026_76035_MOESM3_ESM.xlsx]

## Sheet: Sheet1
	Interaction constants of mAbs to the Wu01 and JN.1 RBD (determined via Octet R8e BLI)
	mAb name	Antigen	Dose range [nM]	ka [M-1s-1]	kd [s-1]	KD [M]
	CT5-germline	Wu01	90.2 - 1.4 nM	509378	0.0119607	2.34809e-08
		JN.1	90.2 - 1.4 nM	n.d.	n.d.	n.d.
	CT5-1	Wu01	90.2 - 1.4 nM	308844	<1.0E-07	<1.0E-12
		JN.1	90.2 - 1.4 nM	519823	0.0161704	3.11076e-08
	CT5-2	Wu01	90.2 - 1.4 nM	883540	<1.0E-07	<1.0E-12
		JN.1	90.2 - 1.4 nM	1.01334e+06	0.0223429	2.20487e-08
	CT5-3	Wu01	90.2 - 1.4 nM	526851	9.92012e-05	1.88291e-10
		JN.1	90.2 - 1.4 nM	683185	0.0310751	4.54856e-08
	CT5-4	Wu01	90.2 - 1.4 nM	450345	<1.0E-07	<1.0E-12
		JN.1	90.2 - 1.4 nM	408556	0.0139138	3.4056e-08
	CT5-5	Wu01	90.2 - 1.4 nM	348050	0.00267367	7.68186e-09
		JN.1	90.2 - 1.4 nM	n.d.	n.d.	n.d.
	CT3-4	Wu01	902.3 - 14.1 nM	n.d.	n.d.	n.d.
		JN.1	902.3 - 14.1 nM	n.d.	n.d.	n.d.
	Tixagevimab	Wu01	90.2 - 1.4 nM	536972	0.0116552	2.17055e-08
		JN.1	90.2 - 1.4 nM	n.d.	n.d.	n.d.
	COV2-3025	Wu01	90.2 - 1.4 nM	466036	0.0113682	2.43933e-08
		JN.1	90.2 - 1.4 nM	n.d.	n.d.	n.d.
	R259-1B9	Wu01	90.2 - 1.4 nM	635860	0.00335893	5.28251e-09
		JN.1	90.2 - 1.4 nM	n.d.	n.d.	n.d.
	C043	Wu01	90.2 - 1.4 nM	692905	0.000889326	1.28347e-09
		JN.1	90.2 - 1.4 nM	n.d.	n.d.	n.d.
	17T2	Wu01	90.2 - 1.4 nM	544507	0.000219721	4.03523e-10
		JN.1	90.2 - 1.4 nM	n.d.	n.d.	n.d.
				n.d. = not determined; interaction was recorded but too low for reliable fit
