# Supplementary material for: JN.1-adapted vaccination is associated with readjustment of ancestral memory B cells toward neutralization within the JN.1 antigenic space
Source: Nat Commun. 2026 Jul 24;17:7266. doi: 10.1038/s41467-026-76035-z (PMC13400639; doi:10.1038/s41467-026-76035-z)
Supplement: Supplementary file 5 — Supplementary Data 3 [file 41467_2026_76035_MOESM5_ESM.xlsx]

## Sheet: 1. Participant Table
		Prior SARS-CoV-2 Omicron infection	Prior SARS-CoV-2 vaccinations	Prior SARS-CoV-2 Omicron vaccination	Time post last vaccination (months)	Prior SARS-CoV-2 infection	Prior SARS-CoV-2 Omicron antigen contact
	Participant 1	No	4	Yes	9.95483	2	Yes
	Participant 2	Yes	4	Yes	10.809	2	Yes
	Participant 3	Yes	5	Yes	9.95483	1	Yes
	Participant 4	Yes	3	Yes	10.809	2	Yes
	Participant 5	No information	3	Yes	8.44353	No information	Yes
	Participant 6	Yes	5	Yes	10.809	1	Yes
	Participant 7	Yes	3	No	32.6242	1	Yes
	Participant 8	Yes	4	Yes	9.82341	1	Yes
	Participant 9	Yes	4	Yes	21.8152	4	Yes
	Participant 10	No	4	Yes	22.0452	0	Yes
	Participant 11	No	4	No	28.4189	0	No
	Participant 12	Yes	5	Yes	No information	2	Yes
	Participant 13	Yes	4	Yes	21.6181	2	Yes
	Participant 14	Yes	3	No	32.9199	2	Yes
	Participant 15	Yes	5	Yes	10.809	3	Yes
	Participant 16	Yes	5	Yes	10.809	1	Yes
	Participant 17	Yes	5	Yes	6.93224	2	Yes
	Participant 18	Yes	5	Yes	10.809	1	Yes
	Participant 19	Yes	3	No	32.9199	1	Yes
	Participant 20	No information	5	Yes	13.4374	1	Yes
	Participant 21	Yes	4	Yes	20.9281	2	Yes
	Participant 22	Yes	5	No	26.6448	1	Yes
	Participant 23	Yes	5	Yes	10.809	1	Yes
	Participant 24	Yes	5	Yes	10.8419	1	Yes
	Participant 25	Yes	8	Yes	6.86653	2	Yes
	Participant 26	No	6	Yes	10.809	0	Yes
	Participant 27	Yes	5	Yes	10.809	1	Yes
	Participant 28	Yes	5	Yes	10.809	2	Yes
	Participant 29	Yes	5	Yes	10.809	1	Yes
	Participant 30	Yes	4	Yes	9.95483	1	Yes
	Participant 31	Yes	4	Yes	10.809	1	Yes
	Participant 32	Yes	5	Yes	5.91376	1	Yes
	Participant 33 (Sorted)	Yes	5	Yes	10.809	1	Yes
	Participant 34 (Sorted)	Yes	4	No	29.8973	1	Yes
	Participant 35 (Sorted)	Yes	4	Yes	10.809	1	Yes
	Participant 36 (Sorted)	No	5	Yes	10.809	0	Yes
	Participant 37 (Sorted)	Yes	4	Yes	10.809	1	Yes
	Participant 38 (Sorted)	Yes	4	Yes	10.809	1	Yes
	Participant 39 (Sorted)	Yes	6	Yes	10.809	3	Yes
	Participant 40 (Only day 0)	Yes	4	Yes	19.9425	2	Yes
	Participant 41 (Only day 0)	Yes	4	Yes	10.809	1	Yes
	Participant 42 (Only day 0)	No information	5	Yes	10.9405	No information	Yes

## Sheet: 2. ANCOVA
	Post-vaccination antibody titers (ED50 and NT50) at day 21, along with baseline titers at day 0, were log-transformed and analyzed using multivariable linear regression (ANCOVA)
	ED50
	Coefficients:
	XBB.1.5	Estimate	Std. Error	t value	Pr(>|t|)
	Intercept	2.91294	0.66642	4.371	0.000122***
	log(XBB.1.5ED50 Day 0)	0.62814	0.07344	8.553	8.96e-10***
	Prior vaccion number	-0.03834	0.07632	-0.502	0.618866
	Months since vaccination	0.03074	0.00939	3.273	0.002552 **
	Number SARS-CoV-2 infection	-0.02265	0.07179	-0.315	0.754435
	JN.1	Estimate	Std. Error	t value	Pr(>|t|)
	Intercept	2.8646	0.562796	5.09	1.53e-05***
	log(JN.1ED50 Day 0)	0.561439	0.066332	8.464	1.13e-09 ***
	Prior vaccion number	0.001893	0.074315	0.025	0.98
	Months since vaccination	0.014382	0.009172	1.568	0.127
	Number SARS-CoV-2 infection	-0.02558	0.070355	-0.364	0.719
	XEC	Estimate	Std. Error	t value	Pr(>|t|)
	Intercept	1.55043	0.994885	1.558	0.129
	log(XECED50 Day 0)	0.848401	0.094291	8.998	2.81e-10***
	Prior vacc number	-0.032857	0.147056	-0.223	0.825
	Months since vaccination	0.002385	0.018638	0.128	0.899
	Number SARS-CoV-2 infection	-0.019525	0.139069	-0.14	0.889
	NT50
	Coefficients:
	XBB1.5	Estimate	Std. Error	t value	Pr(>|t|)
	Intercept	1.83731	1.32341	1.388	0.1746
	log(XBB.1.5NT50 Day 0)	0.57379	0.11236	5.107	1.46e-05***
	Prior vaccion number	0.16233	0.18381	0.883	0.3838
	Months since vaccination	0.05429	0.02267	2.395	0.0226*
	Number SARS-CoV-2 infection	-0.16407	0.17296	-0.949	0.3499
	JN.1	Estimate	Std. Error	t value	Pr(>|t|)
	Intercept	2.1959	1.18757	1.849	0.0737
	log(JN.1NT50 Day 0)	0.55988	0.08756	6.394	3.49e-07***
	Prior vaccion number	0.15741	0.16578	0.95	0.3495
	Months since vacc	0.05398	0.02089	2.584	0.0145*
	Number SARS-CoV-2 infection	-0.08108	0.15662	-0.518	0.6082
	XEC	Estimate	Std. Error	t value	Pr(>|t|)
	Intercept	2.33768	1.40803	1.66	0.107
	log(XECNT50 Day 0)	0.644	0.12227	5.267	9.13e-06***
	Prior vaccion number	0.13603	0.20331	0.669	0.508
	Months since vaccination	0.03429	0.02564	1.338	0.19
	Number SARS-CoV-2 infection	0.03906	0.19036	0.205	0.839
	Significant codes: *** 0.001, ** 0.01, * 0.05

## Sheet: 3. Sorted vs Non-Sorted
	scRNA-seq Donors (Sorted, n=7) vs Remaining Cohort (n=32); Pre-exposure History Comparison
	Mann-Whitney U for continuous variables; chi-square for proportions.
	Variable	Number of sorted Participants	Median (Sorted)	IQR (Sorted)	Number of non sorted Participants	Median (Non Sorted)	IQR (Non Sorted)	P-Value
	N prior vaccinations	7	4	[4.0, 5.0]	32	5	[4.0, 5.0]	0.9104
	N prior infections	7	1	[1.0, 1.0]	31	1	[1.0, 2.0]	0.3719
	Months since last vaccination	7	10.8	[10.8, 10.8]	31	10.8	[10.0, 21.6]	0.8098
	Omicron infection proportion	7	0.857	-	30	0.867	-
	All four exposure variables statistically not significantly different between sorted and non-sorted donors (p > 0.05).
