# Supplementary material for: JN.1-adapted vaccination is associated with readjustment of ancestral memory B cells toward neutralization within the JN.1 antigenic space
Source: Nat Commun. 2026 Jul 24;17:7266. doi: 10.1038/s41467-026-76035-z (PMC13400639; doi:10.1038/s41467-026-76035-z)
Supplement: Supplementary file 8 — Source Data [file 41467_2026_76035_MOESM8_ESM.xlsx]

## Sheet: Fig 1E left (day 0)
Figure 1E Serum IgG binding to variant RBDs quantified as ED50 (50% effective dilution) derived from 4‑parameter logistic fits of titration curves (left: day 0, n=42)
		ED50 [Recipr Diluition Factor]
		Wu01	BA.1.1	XBB.1.5	JN.1	KP.2	KP.3	XEC			Table Analyzed	Fig 1 E left (day 0)			Number of families	1
		1193.85	297.85	564.575	137.14	11.6843	51.4875	19.0725							Number of comparisons per family	6
		4188.5	1083.5	999.175	279.65	139.425	238.45	91.0075			Friedman test				Alpha	0.05
		1882.75	356.325	333.25	51.3725	38.575	64.9975	22.095			P value	<0,0001
		2330.25	1226.25	1065.67	193.275	151.675	276.075	58.5975			Exact or approximate P value?	Approximate			Dunn's multiple comparisons test	Rank sum diff,	Significant?	Summary	Adjusted P Value	C-?
		4940	2092.25	1835	176.85	117.05	131.3	249.05			P value summary	****			XBB.1.5 vs. Wu01	-80	Yes	***	0.0003	A	Wu01
		4130.5	1701.75	1206	189.025	104.147	72.035	11.2675			Are means signif. different? (P < 0.05)	Yes			XBB.1.5 vs. BA.1.1	-34	No	ns	0.5156	B	BA,1,1
		2679	1389.25	860.275	112.95	80.695	68.19	35.7075			Number of groups	7			XBB.1.5 vs. JN.1	55	Yes	*	0.0328	D	JN,1
		1630.5	183.4	72.595	18.805	11.8093	10.2457	5.51925			Friedman statistic	238.1			XBB.1.5 vs. KP.2	121	Yes	****	<0,0001	E	KP,2
		1464.75	419.225	304.175	54.2275	33.065	39.6525	5.8565							XBB.1.5 vs. KP.3	95	Yes	****	<0,0001	F	KP,3
		1555.5	659.325	561.3	72.46	46.05	46.76	4.07325			Data summary				XBB.1.5 vs. XEC	165	Yes	****	<0,0001	G	XEC
		2704	732.05	274.45	45.4075	22.25	34.8875	2.878			Number of treatments (columns)	7
		767.6	289.6	228.25	21.72	8.6985	14.475	2.03175			Number of subjects (rows)	42			Test details	Rank sum 1	Rank sum 2	Rank sum diff,	n1	n2	Z
		3866.25	2233.75	1614.5	246.9	151.275	209.9	93.92							XBB.1.5 vs. Wu01	214	294	-80	42	42	4.041
		1625	539.95	221.525	18.5175	11.462	23.735	2.819							XBB.1.5 vs. BA.1.1	214	248	-34	42	42	1.717
		4064.5	1505.75	800.6	115.58	62.815	72.8025	20.25							XBB.1.5 vs. JN.1	214	159	55	42	42	2.778
		3811.75	1486	822.975	23.3225	6.36225	10.6267	3.1685							XBB.1.5 vs. KP.2	214	93	121	42	42	6.111
		2181.75	2008	1171	195.05	143.942	131.273	28.8825							XBB.1.5 vs. KP.3	214	119	95	42	42	4.798
		1220.75	267.85	47.9525	9.206	5.232	2.24475	1							XBB.1.5 vs. XEC	214	49	165	42	42	8.334
		2440	960.75	643.15	187.7	141.3	174.925	27.835
		2925.25	1316.5	1178.75	120.7	48.025	43.935	12.85
		903.275	574.025	467.525	96.815	59.3207	90.605	42.9075
		1522.75	892.825	565.125	55.465	43.31	30.7075	11.3458
		1643	573.525	247.325	62.5725	25.9265	46.87	36.375
		5665.25	2013	1618.5	180.925	93.9775	96.4675	17.275
		5942.5	2187	1717.5	168.1	131.89	103.415	37.8925
		709.65	437.4	322.85	79.055	52.7075	83.3125	77.04
		6340	4404.5	2353.5	731.175	276.075	297.775	117.035
		3102.75	837.075	456.025	179.125	88.285	106.157	25.45
		3518	1865.75	929.6	96.2725	33.595	39.1375	8.69275
		685.875	369.875	425.325	311.2	198.375	295.375	285.925
		6890.5	1273	972.05	125.162	49.4475	49.435	9.891
		2238	968.575	675.05	40.125	17.055	19.0775	11.7673
		2191.5	746	416.95	39.2	10.0252	11.205	7.17025
		2326.75	776.8	572.4	50.4925	26.2475	32.195	11.6073
		1651.25	454.85	299.95	24.6275	18.6375	31.34	13.4895
		4068.5	1584.25	911.3	168.5	149.15	186.3	120.672
		3916	2075.25	1335.75	241.475	210.875	168.375	117.185
		18009	1868	3085	86.74	35.83	61.35	28.405
		2007.25	789.3	475.525	54.2075	51.1375	58.74	20.1878
		3957.25	1916.25	1168.33	111.005	89.8225	82.055	33.9025
		4407.5	1476.75	1464.5	103.903	55.1525	42.4375	19.955
		316.55	153.125	190.45	7.71475	13.593	4.03675	1.90275
		The Figure 1E: left (day 0) Scattered dot plot/geometric mean

## Sheet: Fig 1E right (day 21)
Figure 1E: Serum IgG binding to variant RBDs quantified as ED50 (50% effective dilution) derived from 4‑parameter logistic fits of titration curves (right: day 21, n=39)
		ED50 [Recipr Diluition Factor]
		Wu01	BA.1.1	XBB.1.5	JN.1	KP.2	KP.3	XEC			Table Analyzed	Fig 1 right (day 21)			Number of families	1
		7683	3458	4344	656.2	254.225	416.075	163.175							Number of comparisons per family	6
		6282.75	1850.75	1728.75	322.475	207.475	252.15	170.2			Friedman test				Alpha	0.05
		3507.75	1601.25	1347.5	218.35	181.525	253.675	108.325			P value	<0,0001
		6234.75	3513	3664.5	827.675	817.825	933.05	686.525			Exact or approximate P value?	Approximate			Dunn's multiple comparisons test	Rank sum diff,	Significant?	Summary	Adjusted P Value	C-?
		8363.75	3706.25	3288.5	540.65	375.3	604.225	215.05			P value summary	****			XBB.1.5 vs. Wu01	-71	Yes	**	0.0012	A	Wu01
		4767.75	2138	1776.5	332.875	241.875	176.275	43.475			Are means signif. different? (P < 0.05)	Yes			XBB.1.5 vs. BA.1.1	-28	No	ns	0.8533	B	BA,1,1
		3033	1682.5	1156.25	208.025	126.05	111.415	78.37			Number of groups	7			XBB.1.5 vs. JN.1	56	Yes	*	0.02	D	JN,1
		2402.5	1003.52	868.375	177.65	111.127	123.4	47.56			Friedman statistic	221.7			XBB.1.5 vs. KP.2	115	Yes	****	<0,0001	E	KP,2
		2009.75	773.2	599.625	145.475	47.3625	48.04	9.99725							XBB.1.5 vs. KP.3	84	Yes	****	<0,0001	F	KP,3
		1837.75	1555.25	1428.75	221.775	177.475	137.1	9.16125			Data summary				XBB.1.5 vs. XEC	159	Yes	****	<0,0001	G	XEC
		3339.5	1184.25	715.175	201.9	135.3	248.35	19.5175			Number of treatments (columns)	7
		6696.5	1908.75	1555.25	207.7	86.8675	170.075	6.046			Number of subjects (rows)	39			Test details	Rank sum 1	Rank sum 2	Rank sum diff,	n1	n2	Z
		6338	4551.5	3018.25	511.25	193.05	440.075	61.3825							XBB.1.5 vs. Wu01	201	272	-71	39	39	3.721
		1239.75	1208	859.725	113.275	75.61	136.425	4.9605							XBB.1.5 vs. BA.1.1	201	229	-28	39	39	1.468
		5476.5	2538.75	2074	236.625	166.875	235.3	40.54							XBB.1.5 vs. JN.1	201	145	56	39	39	2.935
		2771.25	1335	819.8	142.825	86.1975	93.0325	15.44							XBB.1.5 vs. KP.2	201	86	115	39	39	6.028
		4533.5	3553.25	2105.5	617.975	222.05	282.5	76.0925							XBB.1.5 vs. KP.3	201	117	84	39	39	4.403
		1545.75	540.95	334.575	65.6625	46.1025	38.88	2.6995							XBB.1.5 vs. XEC	201	42	159	39	39	8.334
		2380	1208.75	941.1	288.925	173.625	262.1	39.0575
		2977.75	2025.75	1783.25	234.325	104.255	138.5	30.405
		3086	2082	1661.5	472.85	212.99	483.2	176.225
		2281.75	1898	1938	218.75	89.5525	70.42	14.2375
		1825.5	851.2	507.375	117.2	58.9375	67.4225	39.8475
		10930.5	4336.25	3152	609.075	236.275	332.825	95.325
		5466.25	2852.5	2505.25	331.575	207.097	210.1	70.8475
		2031.25	939.175	566.8	229.5	140.775	160.225	101.757
		5334.5	3520.75	2179.75	809.3	272.225	344.325	165.55
		3315.5	829.55	539.25	231.1	81.28	83.765	42.8875
		7551.25	3033.5	1838.5	506.7	200.2	205.8	111.483
		944.825	615.9	718.325	411.8	208.625	341.7	465.025
		5734	1082.75	1293.75	246.075	52.175	74.8225	28.0075
		4851.25	1850.5	1073.88	118.96	64.295	70.1525	32.13
		813.325	1186.2	589.125	127.013	38.91	67.895	9.28925
		2908.75	1841.75	1103.67	138.005	105.935	127.8	12.7722
		2173.25	962.3	652.325	119.385	56.275	95.3025	30.4675
		3451.25	2849.5	2126.5	401.525	453.775	446.575	276.8
		4866.5	3771.25	2027.5	364.725	365.075	318.775	170.115
		11779.8	2424	3176.25	234.875	158	198.125	101.207
		2344.75	1330.75	924	216.025	203.25	222.675	119.165
		Fig 1E : right day 21 Scattered dot plot with geometric mean

## Sheet: Fig 1F
	Figure 1F: Absolute increase in ED50 from day 0 to day 21 for each variant (n=39, paired).
	Wu01	BA.1.1	XBB.1.5	JN.1	KP.2	KP.3	XEC			Table Analyzed	Fig 1 F left delta
	6489.15	3160.15	3779.43	519.06	242.541	364.587	144.102							Number of families	1
	2094.25	767.25	729.575	42.825	68.05	13.7	79.1925			Friedman test				Number of comparisons per family	6
	1625	1244.92	1014.25	166.977	142.95	188.678	86.23			P value	<0,0001			Alpha	0.05
	3904.5	2286.75	2598.82	634.4	666.15	656.975	627.928			Exact or approximate P value?	Approximate
	3423.75	1614	1453.5	363.8	258.25	472.925	-34			P value summary	****			Dunn's multiple comparisons test	Rank sum diff,	Significant?	Summary	Adjusted P Value	C-?
	637.25	436.25	570.5	143.85	137.727	104.24	32.2075			Are means signif. different? (P < 0.05)	Yes			XBB.1.5 vs. Wu01	13	No	ns	>0,9999	A	Wu01
	354	293.25	295.975	95.075	45.355	43.225	42.6625			Number of groups	7			XBB.1.5 vs. BA.1.1	-8	No	ns	>0,9999	B	BA,1,1
	772	820.125	795.78	158.845	99.3183	113.154	42.0408			Friedman statistic	116.9			XBB.1.5 vs. JN.1	58	Yes	*	0.0142	D	JN,1
	545	353.975	295.45	91.2475	14.2975	8.3875	4.14075							XBB.1.5 vs. KP.2	107	Yes	****	<0,0001	E	KP,2
	282.25	895.925	867.45	149.315	131.425	90.34	5.088			Data summary				XBB.1.5 vs. KP.3	87	Yes	****	<0,0001	F	KP,3
	635.5	452.2	440.725	156.493	113.05	213.463	16.6395			Number of treatments (columns)	7			XBB.1.5 vs. XEC	149	Yes	****	<0,0001	G	XEC
	5928.9	1619.15	1327	185.98	78.169	155.6	4.01425			Number of subjects (rows)	39
	2471.75	2317.75	1403.75	264.35	41.775	230.175	-32.5375							Test details	Rank sum 1	Rank sum 2	Rank sum diff,	n1	n2	Z
	-385.25	668.05	638.2	94.7575	64.148	112.69	2.1415							XBB.1.5 vs. Wu01	214	201	13	39	39	0.6814
	1412	1033	1273.4	121.045	104.06	162.498	20.29							XBB.1.5 vs. BA.1.1	214	222	-8	39	39	0.4193
	-1040.5	-151	-3.175	119.502	79.8353	82.4057	12.2715							XBB.1.5 vs. JN.1	214	156	58	39	39	3.04
	2351.75	1545.25	934.5	422.925	78.1075	151.227	47.21							XBB.1.5 vs. KP.2	214	107	107	39	39	5.608
	325	273.1	286.623	56.4565	40.8705	36.6352	1.6995							XBB.1.5 vs. KP.3	214	127	87	39	39	4.56
	-60	248	297.95	101.225	32.325	87.175	11.2225							XBB.1.5 vs. XEC	214	65	149	39	39	7.81
	52.5	709.25	604.5	113.625	56.23	94.565	17.555
	2182.72	1507.97	1193.97	376.035	153.669	392.595	133.317
	759	1005.17	1372.88	163.285	46.2425	39.7125	2.89175
	182.5	277.675	260.05	54.6275	33.011	20.5525	3.4725
	5265.25	2323.25	1533.5	428.15	142.298	236.357	78.05
	-476.25	665.5	787.75	163.475	75.2075	106.685	32.955
	1321.6	501.775	243.95	150.445	88.0675	76.9125	24.7175
	-1005.5	-883.75	-173.75	78.125	-3.85	46.55	48.515
	212.75	-7.525	83.225	51.975	-7.005	-22.3925	17.4375
	4033.25	1167.75	908.9	410.428	166.605	166.662	102.79
	258.95	246.025	293	100.6	10.25	46.325	179.1
	-1156.5	-190.25	321.7	120.912	2.7275	25.3875	18.1165
	2613.25	881.925	398.825	78.835	47.24	51.075	20.3627
	-1378.17	440.2	172.175	87.8125	28.8848	56.69	2.119
	582	1064.95	531.275	87.5125	79.6875	95.605	1.165
	522	507.45	352.375	94.7575	37.6375	63.9625	16.978
	-617.25	1265.25	1215.2	233.025	304.625	260.275	156.127
	950.5	1696	691.75	123.25	154.2	150.4	52.93
	-6229.25	556	91.25	148.135	122.17	136.775	72.8025
	337.5	541.45	448.475	161.817	152.113	163.935	98.9772

## Sheet: Fig 1G
		Figure 1G: Fold Change in ED50 Pre (day 0) vs Post (day 21) vaccination
		Wu01	BA.1.1	XBB.1.5	JN.1	KP.2	KP.3	XEC			Table Analyzed	Fig 1 G Fold Change (ED50)			Number of families	1
		6.43548	11.6099	7.69428	4.78489	21.7579	8.08109	8.55551							Number of comparisons per family	6
		1.5	1.70812	1.73018	1.15314	1.48808	1.05745	1.87018			Friedman test				Alpha	0.05
		1.8631	4.49379	4.04351	4.25033	4.70577	3.90284	4.90269			P value	<0,0001
		2.67557	2.86483	3.43867	4.28237	5.39196	3.3797	11.7159			Exact or approximate P value?	Approximate			Dunn's multiple comparisons test	Rank sum diff,	Significant?	Summary	Adjusted P Value	C-?
		1.69307	1.77142	1.7921	3.05711	3.20632	4.60187	0.863481			P value summary	****			XBB.1.5 vs. Wu01	71	Yes	**	0.0012	A	Wu01
		1.15428	1.25635	1.47305	1.76101	2.32243	2.44707	3.85844			Are means signif. different? (P < 0.05)	Yes			XBB.1.5 vs. BA.1.1	23	No	ns	>0,9999	B	BA,1,1
		1.13214	1.21109	1.34405	1.84174	1.56205	1.63389	2.19478			Number of groups	7			XBB.1.5 vs. JN.1	-56	Yes	*	0.02	D	JN,1
		1.47347	5.47178	11.9619	9.44696	9.41021	12.044	8.61711			Friedman statistic	74.88			XBB.1.5 vs. KP.2	-46	No	ns	0.0954	E	KP,2
		1.37208	1.84436	1.97132	2.68268	1.43241	1.21153	1.70703							XBB.1.5 vs. KP.3	-58	Yes	*	0.0142	F	KP,3
		1.18145	2.35885	2.54543	3.06065	3.85396	2.93199	2.24913			Data summary				XBB.1.5 vs. XEC	-25	No	ns	>0,9999	G	XEC
		1.23502	1.61772	2.60585	4.4464	6.0809	7.1186	6.78162			Number of treatments (columns)	7
		8.72394	6.59099	6.8138	9.56262	9.98649	11.7496	2.97576			Number of subjects (rows)	39			Test details	Rank sum 1	Rank sum 2	Rank sum diff,	n1	n2	Z
		1.63931	2.0376	1.86946	2.07068	1.27615	2.09659	0.653562							XBB.1.5 vs. Wu01	143	72	71	39	39	3.721
		0.762923	2.23724	3.88094	6.11719	6.59658	5.74784	1.75967							XBB.1.5 vs. BA.1.1	143	120	23	39	39	1.206
		1.3474	1.68604	2.59056	2.04728	2.65661	3.23203	2.00198							XBB.1.5 vs. JN.1	143	199	-56	39	39	2.935
		0.727028	0.898385	0.996142	6.12391	13.5483	8.75456	4.87297							XBB.1.5 vs. KP.2	143	189	-46	39	39	2.411
		2.07792	1.76955	1.79804	3.16829	1.54263	2.15201	2.63455							XBB.1.5 vs. KP.3	143	201	-58	39	39	3.04
		1.26623	2.0196	6.97722	7.13258	8.81164	17.3204	2.6995							XBB.1.5 vs. XEC	143	168	-25	39	39	1.31
		0.97541	1.25813	1.46327	1.53929	1.22877	1.49836	1.40318
		1.01795	1.53874	1.51283	1.94138	2.17085	3.15238	2.36615
		3.41646	3.62702	3.55382	4.88406	3.59048	5.33304	4.10709
		1.49844	2.12584	3.42933	3.94393	2.06771	2.29325	1.25488
		1.11108	1.48416	2.05145	1.87303	2.27325	1.4385	1.09546
		1.92939	2.15412	1.94748	3.36645	2.51417	3.45013	5.51809
		0.919857	1.3043	1.45866	1.97249	1.57023	2.03162	1.8697
		2.86233	2.14718	1.75561	2.90304	2.67087	1.92318	1.32084
		0.841404	0.799353	0.926174	1.10685	0.986055	1.15633	1.41453
		1.06857	0.99101	1.1825	1.29016	0.920655	0.789063	1.68517
		2.14646	1.62589	1.97773	5.26319	5.95922	5.25838	12.8248
		1.37755	1.66516	1.68888	1.32326	1.05167	1.15683	1.62639
		0.83216	0.85055	1.33095	1.96604	1.05516	1.51355	2.83161
		2.16767	1.91054	1.59081	2.96474	3.76986	3.67724	2.73046
		0.371127	1.59008	1.41294	3.24011	3.8812	6.05935	1.29553
		1.25013	2.37094	1.92815	2.73318	4.036	3.96956	1.10037
		1.31612	2.11564	2.17478	4.84763	3.01945	3.04092	2.25861
		0.848286	1.79864	2.33348	2.38294	3.04241	2.39707	2.29381
		1.24272	1.81725	1.51787	1.5104	1.73124	1.89324	1.45168
		0.654103	1.29764	1.02958	2.7078	4.40971	3.22942	3.56302
		1.16814	1.68599	1.94312	3.98515	3.97458	3.79086	5.90284
		Figure 1G : Box and whiskers with Min to Max. Show all points

## Sheet: Fig 1J left (day 0)
Figure 1J: Serum neutralization titers (NT50) of the indicated variants (left: day 0; paired)
		NT50 [Recipr Diluition Factor]
		XBB.1.5	JN.1	KP.2	KP.3	KP.3.1.1	XEC			Table Analyzed	Fig 1J left (day 0)			Number of families	1
		163	1200.4	2113.1	1008.6	373.7	34.9							Number of comparisons per family	5
		459.4	632.9	680	292.9	105.7	144.5			Friedman test				Alpha	0.05
		259.2	201.2	641.9	116.3	59.4	52			P value	<0,0001
		1131.5	967.5	792.2	863.6	359.5	502.9			Exact or approximate P value?	Approximate			Dunn's multiple comparisons test	Rank sum diff,	Significant?	Summary	Adjusted P Value	A-?
		284.8	488.1	623.9	225.7	92.1	37.5			P value summary	****			XBB.1.5 vs. JN.1	-6	No	ns	>0,9999	B	JN,1
		270.8	699.7	496.7	252.5	151.4	150.6			Are means signif. different? (P < 0.05)	Yes			XBB.1.5 vs. KP.2	8.5	No	ns	>0,9999	C	KP,2
		183.6	234.8	329.2	69.5	22.1	32.4			Number of groups	6			XBB.1.5 vs. KP.3	40	No	ns	0.0774	D	KP,3
		12.5	12.5	12.5	12.5	12.5	12.5			Friedman statistic	113.5			XBB.1.5 vs. KP.3.1.1	107	Yes	****	<0,0001	E	KP,3,1,1
		190	12.5	41.6	24.2	12.5	12.5							XBB.1.5 vs. XEC	114.5	Yes	****	<0,0001	F	XEC
		67.2	24	36.3	30.5	13.2	12.5			Data summary
		964.6	1332.1	681.8	1073.3	312.5	217.6			Number of treatments (columns)	6			Test details	Rank sum 1	Rank sum 2	Rank sum diff,	n1	n2	Z
		266.6	374	76.4	48.8	19.6	22			Number of subjects (rows)	39			XBB.1.5 vs. JN.1	180.5	186.5	-6	39	39	0.3631
		35.9	31.5	12.5	12.5	12.5	12.5							XBB.1.5 vs. KP.2	180.5	172	8.5	39	39	0.5144
		668.6	375.2	563.1	160.2	62.7	52.2							XBB.1.5 vs. KP.3	180.5	140.5	40	39	39	2.421
		269.6	481.4	1100.9	634.2	102.4	98.5							XBB.1.5 vs. KP.3.1.1	180.5	73.5	107	39	39	6.476
		380.1	724.1	557.2	267.7	75.1	77							XBB.1.5 vs. XEC	180.5	66	114.5	39	39	6.93
		760.5	627.8	709	1065.9	187.8	106.3
		548	722.3	521.2	467.6	98.7	69.7
		50.7	262.2	241	163.9	83	72.9
		29.2	12.5	12.5	12.5	12.5	12.5
		378.4	1311.4	1359.4	1800.4	558.6	458.1
		121.9	33.3	37	12.5	12.5	17.3
		1440	1255	1537.7	460.7	129.6	143.3
		245.1	477	776.3	178.2	81.2	65.2
		221.6	621.4	593.6	649.6	174.3	151.4
		512.2	73	44.9	40.2	12.8	12.5
		1464.3	2138	1342.4	1636.8	338.9	358.4
		759.4	228	189.2	73.4	14.6	19.5
		1332.1	999.7	805	973.7	334	301.9
		1506	980.4	795.5	880.7	418.9	451.1
		107.7	100.7	30.4	12.5	12.5	12.5
		6275.5	8297.5	1605.5	2867	2064.5	2249
		2760	1175.5	1364.3	544.8	488.4	285.7
		566.7	1153.9	806.1	711.5	524.2	425.1
		795.4	640.7	311.7	256.9	172.5	102.9
		54.6	116.6	126.2	25.1	12.5	15.9
		196.3	79.3	227.5	35.9	12.5	20.6
		2391.5	2356.5	979	569.8	176.7	213.1
		419.2	1218.7	342.1	805.3	487.6	403.9
		Figure 1J : Scattered dot plot with geometric mean

## Sheet: Fig 1J right (day 21)
Figure 1 J: Serum neutralization titers (NT50) of the indicated variants (right: day 21; n=39, paired).
		NT50 [Recipr Diluition Factor]
		XBB.1.5	JN.1	KP.2	KP.3	KP.3.1.1	XEC			Table Analyzed	Fig 1J right (day 21)			Number of families	1
		1602	4082.5	3806	3095	2067.8	1513.2							Number of comparisons per family	5
		608.3	805	718.7	681.3	767.4	990.8			Friedman test				Alpha	0.05
		449.4	722.2	720.3	584.6	495.8	454.3			P value	<0,0001
		1695	2355	1933.5	2423	793.3	1167.8			Exact or approximate P value?	Approximate			Dunn's multiple comparisons test	Rank sum diff,	Significant?	Summary	Adjusted P Value	A-?
		511	676.7	504	397.6	435.5	199.2			P value summary	****			XBB.1.5 vs. JN.1	-83	Yes	****	<0,0001	B	JN,1
		426.8	507.2	509.7	346.7	317.5	292.5			Are means signif. different? (P < 0.05)	Yes			XBB.1.5 vs. KP.2	-51	Yes	*	0.0101	C	KP,2
		445.4	424.2	328.5	341	299.6	216.2			Number of groups	6			XBB.1.5 vs. KP.3	-25	No	ns	0.6513	D	KP,3
		270	180.6	119.4	49.4	30	38.2			Friedman statistic	58.55			XBB.1.5 vs. KP.3.1.1	5	No	ns	>0,9999	E	KP,3,1,1
		32.9	43.9	45.1	28.4	37.2	34.3							XBB.1.5 vs. XEC	25	No	ns	0.6513	F	XEC
		259	254.4	294.9	295.8	101.1	200.1			Data summary
		1575	2230.5	2071.5	2149.5	2371.5	1698			Number of treatments (columns)	6			Test details	Rank sum 1	Rank sum 2	Rank sum diff,	n1	n2	Z
		709.2	836.9	624.9	929.7	781.1	485.6			Number of subjects (rows)	39			XBB.1.5 vs. JN.1	115	198	-83	39	39	5.023
		2259.5	2395.5	1701	543.2	166	298.9							XBB.1.5 vs. KP.2	115	166	-51	39	39	3.087
		628.2	488.3	637.2	392.9	394.4	483.3							XBB.1.5 vs. KP.3	115	140	-25	39	39	1.513
		955.1	1824.5	1448.5	1229.5	1068.7	1245							XBB.1.5 vs. KP.3.1.1	115	110	5	39	39	0.3026
		299.3	498.6	430.9	417.9	440.5	321.6							XBB.1.5 vs. XEC	115	90	25	39	39	1.513
		477.5	837	1082.7	716.4	882.3	595.5
		947.8	1603	1048.4	1225.4	404.5	606.3
		375.7	1195.5	1503.5	1023.1	1149.6	910.9
		58.3	85.4	121.8	106.8	44.6	83.3
		614.4	1317	1552.5	1502	1134.8	1160.8
		2652.5	3647	4096.5	2296	1607.5	1988
		1181	827.3	717.3	546.7	124.8	181.9
		942.2	2365	2003	2323	2493.5	1789.5
		860.3	1521	2071	1550.5	1432.4	1255
		1422	1529.5	1117.7	1061.8	796.2	696.5
		1192.5	2660	1803	1426.5	562.5	509.5
		507.3	475.7	470.4	324.8	373.1	345.3
		1196	1369	964.6	1400	680.3	749.2
		1958.5	2102.5	2099.5	1909	2344.5	1566
		146.4	228.3	116	59	17.1	25.8
		7268.5	8556	3323	4691.5	3765.5	3985.5
		1625.5	1487	1830.5	1012.4	295.1	651.4
		943.3	1546	1010.1	1233.5	1184.1	1315
		617.5	1784	451.6	1680.5	2157.1	1584.5
		42.2	129	115.9	111.3	136.2	84.4
		435	712.4	732.5	695.3	638.6	691.5
		2578.5	3751	2883	2654.5	2191.5	2814.5
		2291.3	3243.5	970.4	3944.5	4404.5	3652.5
		Figure 1J : Scattered dot plot with geometric mean

## Sheet: Fig 1K
Figure 1K: Fold‑change in NT50 from day 0 to day 21 (n=39, paired)
		Fold Change in NT50 Pre (day 0) vs Post (day 21) vaccination
		XBB.1.5	JN.1	KP.2	KP.3	KP.3.1.1	XEC
		9.8	3.4	1.8	3.1	5.5	43.4			Table Analyzed	Fig 1KFold Change (NT50)
		1.3	1.3	1.1	2.3	7.3	6.9							Number of families	1
		1.7	3.6	1.1	5	8.3	8.7			Friedman test				Number of comparisons per family	5
		1.5	2.4	2.4	2.8	2.2	2.3			P value	<0,0001			Alpha	0.05
		1.8	1.4	0.8	1.8	4.7	5.3			Exact or approximate P value?	Approximate
		1.6	0.7	1	1.4	2.1	1.9			P value summary	****			Dunn's multiple comparisons test	Rank sum diff,	Significant?	Summary	Adjusted P Value	A-?
		2.4	1.8	1	4.9	13.6	6.7			Are means signif. different? (P < 0.05)	Yes			XBB.1.5 vs. JN.1	-21	No	ns	>0,9999	B	JN,1
		21.6	14.4	9.6	4	2.4	3.1			Number of groups	6			XBB.1.5 vs. KP.2	-22.5	No	ns	0.8664	C	KP,2
		0.2	3.5	1.1	1.2	3	2.7			Friedman statistic	76.18			XBB.1.5 vs. KP.3	-55.5	Yes	**	0.0039	D	KP,3
		3.9	10.6	8.1	9.7	7.7	16							XBB.1.5 vs. KP.3.1.1	-97	Yes	****	<0,0001	E	KP,3,1,1
		1.6	1.7	3	2	7.6	7.8			Data summary				XBB.1.5 vs. XEC	-113	Yes	****	<0,0001	F	XEC
		2.7	2.2	8.2	19.1	39.9	22.1			Number of treatments (columns)	6
		62.9	76	136.1	43.5	13.3	23.9			Number of subjects (rows)	39			Test details	Rank sum 1	Rank sum 2	Rank sum diff,	n1	n2	Z
		0.9	1.3	1.1	2.5	6.3	9.3							XBB.1.5 vs. JN.1	85	106	-21	39	39	1.271
		3.5	3.8	1.3	1.9	10.4	12.6							XBB.1.5 vs. KP.2	85	107.5	-22.5	39	39	1.362
		0.8	0.7	0.8	1.6	5.9	4.2							XBB.1.5 vs. KP.3	85	140.5	-55.5	39	39	3.359
		0.6	1.3	1.5	0.7	4.7	5.6							XBB.1.5 vs. KP.3.1.1	85	182	-97	39	39	5.871
		1.7	2.2	2	2.6	4.1	8.7							XBB.1.5 vs. XEC	85	198	-113	39	39	6.839
		7.4	4.6	6.2	6.2	13.9	12.5
		2	6.8	9.7	8.5	3.6	6.7
		1.6	1	1.1	0.8	2	2.5
		21.8	109.6	110.7	183.7	128.6	115
		0.8	0.7	0.5	1.2	1	1.3
		3.8	5	2.6	13	30.7	27.4
		3.9	2.4	3.5	2.4	8.2	8.3
		2.8	21	24.9	26.4	62.2	55.7
		0.8	1.2	1.3	0.9	1.7	1.4
		0.7	2.1	2.5	4.4	25.5	17.7
		0.9	1.4	1.2	1.4	2	2.5
		1.3	2.1	2.6	2.2	5.6	3.5
		1.4	2.3	3.8	4.7	1.4	2.1
		1.2	1	2.1	1.6	1.8	1.8
		0.6	1.3	1.3	1.9	0.6	2.3
		1.7	1.3	1.3	1.7	2.3	3.1
		0.8	2.8	1.4	6.5	12.5	15.4
		0.8	1.1	0.9	4.4	10.9	5.3
		2.2	9	3.2	19.4	51.1	33.5
		1.1	1.6	2.9	4.7	12.4	13.2
		5.5	2.7	2.8	4.9	9	9
		Figure 1K : Box and whiskers with Min to Max. Show all points

## Sheet: Fig 2C
Figure 2C: Antigen‑specific B‑cell frequencies as event counts within the IgD⁻ B‑cell gate over time, resolved for the three antigen‑reactivity gates (day 0 n=42, day 13 n=35, day 21 n=34).
		MBC+plasmablast (counts)
		Wu01	Wu01	Wu01	Cross-reactive	Cross-reactive	Cross-reactive	JN.1	JN.1	JN.1			Wu01
		day 0	day 13	day 21	day 0	day 13	day 21	day 0	day 13	day 21			Table Analyzed	Fig 2C			Number of families	1
		65	296	128													Number of comparisons per family	3
		55											Kruskal-Wallis test				Alpha	0.05
		308											P value	<0,0001
		53	252										Exact or approximate P value?	Approximate			Dunn's multiple comparisons test	Mean rank diff,	Significant?	Summary	Adjusted P Value
		39	192	103									P value summary	****			day 0 vs. day 13	-39.8	Yes	****	<0,0001	A-B
			99	78									Do the medians vary signif. (P < 0.05)?	Yes			day 0 vs. day 21	-32.64	Yes	****	<0,0001	A-C
		541		627									Number of groups	3			day 13 vs. day 21	7.169	No	ns	>0,9999	B-C
		49	173	154									Kruskal-Wallis statistic	34.01
		60	101	133													Test details	Mean rank 1	Mean rank 2	Mean rank diff,	n1	n2	Z
		67	124	275									Data summary				day 0 vs. day 13	33.45	73.26	-39.8	42	35	5.404
		32	364	130									Number of treatments (columns)	3			day 0 vs. day 21	33.45	66.09	-32.64	42	34	4.395
		49	183	97									Number of values (total)	111			day 13 vs. day 21	73.26	66.09	7.169	35	34	0.925
		60	144
		42	109	113
		134	361
		115		536
		15	241	81
		38	103
		28	325
		82		217									Cross-reactive
		141		360									Table Analyzed	Fig 2C			Number of families	1
		215	216	570													Number of comparisons per family	3
		44	269	165									Kruskal-Wallis test				Alpha	0.05
		48	43	164									P value	<0,0001
		40	166	99									Exact or approximate P value?	Approximate			Dunn's multiple comparisons test	Mean rank diff,	Significant?	Summary	Adjusted P Value
		76	794	232									P value summary	****			day 0 vs. day 13	-39.85	Yes	****	<0,0001	D-E
		110	365	559									Do the medians vary signif. (P < 0.05)?	Yes			day 0 vs. day 21	-37.3	Yes	****	<0,0001	D-F
		54	729	118									Number of groups	3			day 13 vs. day 21	2.548	No	ns	>0,9999	E-F
		22	88	45									Kruskal-Wallis statistic	37.65
		9															Test details	Mean rank 1	Mean rank 2	Mean rank diff,	n1	n2	Z
		144	561	349									Data summary				day 0 vs. day 13	32.01	71.86	-39.85	42	35	5.41
		11	63	83									Number of treatments (columns)	3			day 0 vs. day 21	32.01	69.31	-37.3	42	34	5.023
		109	438	430									Number of values (total)	111			day 13 vs. day 21	71.86	69.31	2.548	35	34	0.3288
		112	277	246
		100	511	131
		114	1312	512
		14	154	45
		13	29
		104	654	494
		93	153	39
		21	72	40									JN.1
		141		227									Table Analyzed	Fig 2C			Number of families	1
		14	113	105													Number of comparisons per family	3
													Kruskal-Wallis test				Alpha	0.05
													P value	<0,0001
													Exact or approximate P value?	Approximate			Dunn's multiple comparisons test	Mean rank diff,	Significant?	Summary	Adjusted P Value
					31	88	44						P value summary	****			day 0 vs. day 13	-19.34	Yes	*	0.0259	G-H
					36								Do the medians vary signif. (P < 0.05)?	Yes			day 0 vs. day 21	-47.8	Yes	****	<0,0001	G-I
					50								Number of groups	3			day 13 vs. day 21	-28.46	Yes	***	0.0007	H-I
					24	96							Kruskal-Wallis statistic	41.56
					15	45	34										Test details	Mean rank 1	Mean rank 2	Mean rank diff,	n1	n2	Z
						40	36						Data summary				day 0 vs. day 13	35.26	54.6	-19.34	42	35	2.626
					119		164						Number of treatments (columns)	3			day 0 vs. day 21	35.26	83.06	-47.8	42	34	6.439
					23	46	61						Number of values (total)	111			day 13 vs. day 21	54.6	83.06	-28.46	35	34	3.673
					18	34	39
					25	40	59
					12	161	56
					24	104	63
					18	39
					114	53	122
					25	111
					69		206
					11	130	42
					1	38
					15	96
					38		106
					43		122
					178	71	374
					12	47	44
					33	14	69
					15	207	104
					35	504	82
					43	231	263
					45	317	99
					8	79	53
					5
					230	324	199
					5	23	37
					43	175	155
					35	106	78
					23	159	39
					19	226	226
					3	112	38
					22	25
					27	246	134
					36	50	16
					12	33	30
					36		88
					1	72	46
								27	19	50
								36
								23
								4	4
								10	21	31
									9	26
								20		50
								15	18	28
								7	4	20
								21	18	21
								19	41	82
								12	23	18
								12	17
								33	19	53
								10	19
								15		124
								5	16	55
								10	19
								8	33
								5		37
								13		57
								38	24	122
								13	27	51
								118	12	15
								11	27	61
								9	121	21
								2	30	44
								16	52	35
								9	12	44
								1
								28	49	34
								8	14	42
								15	12	48
								10	14	24
								11	41	50
								21	35	29
								0	21	14
								11	3
								12	25	106
								14	17	9
								8	20	40
								8		37
								1	7	89
		Figure 2C : Scattered dot plot with median with IQR

## Sheet: Fig 2D
Figure 2D: Antigen‑specific B‑cell event counts resolved on the donor level (day 0 n=42, day 13 n=35, day 21 n=34)
		MBC (counts)
		JN.1-only T0	Wu01/JN.1-cross-reactive T0	Wu01-only T0	JN.1-only T1	Wu01/JN.1-cross-reactive T1	Wu01-only T1	JN.1-only T2	Wu01/JN.1-cross-reactive T2	Wu01-only T2
		1	5	9
		1	1	14
		0	3	14
		8	5	11
		5	11	15
		9	8	22
		8	12	21
		11	22	13
		10	1	38
		8	15	28
		19	12	32
		10	15	39
		11	15	40
		13	12	44
		4	24	53
		7	18	60
		12	24	49
		15	23	49
		12	18	60
		21	25	67
		16	45	54
		9	35	76
		27	31	65
		5	38	82
		36	36	55
		11	23	100
		12	27	104
		14	36	93
		21	19	114
		2	43	110
		10	35	112
		15	43	109
		10	25	134
		8	36	141
		33	114	42
		13	43	141
		15	69	115
		118	33	48
		23	50	308
		28	230	144
		38	178	215
		20	119	541
					3	25	29
					12	14	43
					14	23	63
					20	33	72
					4	34	101
					9	40	99
					19	38	103
					12	79	88
					19	53	109
					18	40	124
					7	72	113
					17	39	144
					17	50	153
					18	46	173
					21	45	192
					21	112	154
					23	104	183
					24	71	216
					27	47	269
					4	96	252
					16	130	241
					14	106	277
					27	207	166
					19	88	296
					33	96	325
					19	111	361
					41	161	364
					12	175	438
					30	231	365
					41	159	511
					25	246	654
					49	324	561
					52	317	729
					121	504	794
					35	226	1312
								9	16	39
								14	38	45
								40	30	40
								26	36	78
								44	53	45
								42	37	83
								31	34	103
								18	63	97
								55	42	81
								20	39	133
								50	39	131
								50	44	128
								89	46	105
								28	61	154
								15	69	164
								35	99	118
								51	44	165
								61	104	99
								82	56	130
								53	122	113
								21	82	232
								24	78	246
								37	88	227
								21	59	275
								37	106	217
								57	122	360
								34	199	349
								48	155	430
								106	134	494
								29	226	512
								50	164	627
								124	206	536
								44	263	559
								122	374	570
		Figure 2D : stacked (Wu01-reactive plus JN.1-reactive plus cross reactive) with mean

## Sheet: Fig. 2F
Figure 2F: Total number of recovered antigen-specific B cells in the scRNA-seq dataset.
		Wu01	cross-reactive	JN.1	total
	Day 0	148	125	163	436
	Day 13	1556	227	448	2231
	Day 21	483	97	394	974

[truncated: 18 more sheets: Fig 2G, Fig 3C, Fig 3E, Fig 3F, Fig 3G, Fig 3H, Fig 4C, Fig S1A, Fig S1B, Fig S1C, Fig S1D, Fig S1E, Fig S3A and B, Fig S3C, Fig S3D, Fig S4H, Fig S4K, Fig S5A]
